# Supplementary material for: The Chevrel phase In4.07Mo15S11.87Se7.13 with mixed chalcogenide occupancy
Source: Acta Crystallogr Sect E Struct Rep Online. 2009 Mar 6;65(Pt 4):i26. doi: 10.1107/S1600536809007351 (PMC2969027; doi:10.1107/S1600536809007351)
Supplement: Supplementary file 1 [file e-65-00i26-sup1.cif]

##############################################################################
###                                                                        ###
###        Electronic paper (Acta Crystallographica Section E)             ###
###                                                                        ###
##############################################################################
#                                                                            #
# This CIF contains the data in a paper accepted for publication in Acta     #
# Crystallographica Section E. It conforms to the requirements of Notes      #
# for Authors for Section E, and has been peer reviewed under the auspices   #
# of the IUCr Commission on Journals.                                        #
#                                                                            #
# Full details of the Crystallographic Information File format               #
# are given in the paper "The Crystallographic Information File (CIF):       #
# a New Standard Archive File for Crystallography" by S. R. Hall, F. H.      #
# Allen and I. D. Brown [Acta Cryst. (1991), A47, 655-685].                  #
#                                                                            #
# The current version of the core CIF dictionary is obtainable from          #
# ftp://ftp.iucr.org/pub/cif_core.dic. The current version number is 2.4.    #
#                                                                            #
# Software is freely available for graphical display of the structure(s) in  #
# this CIF.  For information consult the CIF home page http://www.iucr.org/  #
# cif/home.html                                                              #
#                                                                            #
# This file may be used for bona fide research purposes within the           #
# scientific community so long as proper attribution is given to the journal # 
# article from which it was obtained.                                        #
#                                                                            #
##############################################################################
                                             
data_global
_audit_creation_method     'WinGX routine CIF_UPDATE'
_audit_conform_dict_name     cif_core.dic
_audit_conform_dict_version     2.3
_journal_date_recd_electronic     2009-02-20
_journal_date_accepted     2009-02-28
_journal_name_full     'Acta Crystallographica, Section E'
_journal_year     2009
_journal_volume     65
_journal_issue      4
_journal_page_first     i26
_journal_page_last     i26
_journal_paper_category     QI
_journal_coeditor_code     BR2099
_publ_contact_author_name     'Prof. Sung Kwon Kang'
_publ_contact_author_address
;
Department of Chemistry
Chungnam National University
Daejeon 305-764
Korea
;
_publ_contact_author_email     skkang@cnu.ac.kr
_publ_contact_author_fax     '82(42)8218896'
_publ_contact_author_phone     '82(42)8216552'
_publ_section_title
;
Indium pentadecamolybdate nonadecachalcogenide
;
_publ_section_title_footnote     .
loop_
    _publ_author_name
    _publ_author_address
    'Lee, You-Soon'
;
Department of Chemistry,
Chungnam National University,
Daejeon 305-764,
Republic of Korea
;
    'Kang, Sung Kwon'
;
Department of Chemistry,
Chungnam National University,
Daejeon 305-764,
Republic of Korea
;
data_I
_audit_creation_method     'WinGX routine CIF_UPDATE'
_chemical_name_systematic
;
indium pentadecamolybdenum nonadeca(sulfide/selenide)
;
_chemical_formula_moiety     'In4.07 Mo15 S11.87 Se7.13'
_chemical_formula_sum     'In4.07 Mo15 S11.87 Se7.13'
_chemical_formula_weight     2847.4
_symmetry_cell_setting     Hexagonal
_symmetry_space_group_name_H-M     'P 63/m'
_symmetry_space_group_name_Hall     '-P 6c'
loop_
    _symmetry_equiv_pos_as_xyz
    'x, y, z'
    '-y, x-y, z'
    '-x+y, -x, z'
    '-x, -y, z+1/2'
    'y, -x+y, z+1/2'
    'x-y, x, z+1/2'
    '-x, -y, -z'
    'y, -x+y, -z'
    'x-y, x, -z'
    'x, y, -z-1/2'
    '-y, x-y, -z-1/2'
    '-x+y, -x, -z-1/2'
_cell_length_a     9.5974(2)
_cell_length_b     9.5974(2)
_cell_length_c     19.1668(5)
_cell_angle_alpha     90.00
_cell_angle_beta     90.00
_cell_angle_gamma     120.00
_cell_volume     1528.93(6)
_cell_formula_units_Z     2
_cell_measurement_reflns_used     1691
_cell_measurement_theta_min     2.45
_cell_measurement_theta_max     28.28
_cell_measurement_temperature     295(2)
_exptl_crystal_description     block
_exptl_crystal_colour     black
_exptl_crystal_size_max     0.04
_exptl_crystal_size_mid     0.04
_exptl_crystal_size_min     0.03
_exptl_crystal_density_diffrn     6.185
_exptl_crystal_density_method     'not measured'
_exptl_crystal_F_000     2524.1
_exptl_absorpt_coefficient_mu     18.166
_exptl_absorpt_correction_type     multi-scan
_exptl_absorpt_process_details     '(SADABS; Bruker, 2002)'
_exptl_absorpt_correction_T_min     0.431
_exptl_absorpt_correction_T_max     0.577
_diffrn_radiation_type     MoK\a
_diffrn_radiation_wavelength     0.71073
_diffrn_measurement_device_type     'Bruker SMART CCD area-detector'
_diffrn_measurement_method     '\f and \w scans'
_diffrn_reflns_number     10366
_diffrn_reflns_av_R_equivalents     0.0475
_diffrn_reflns_theta_min     2.13
_diffrn_reflns_theta_max     28.28
_diffrn_reflns_theta_full     28.28
_diffrn_measured_fraction_theta_max     0.999
_diffrn_measured_fraction_theta_full     0.999
_diffrn_reflns_limit_h_min     -12
_diffrn_reflns_limit_h_max     12
_diffrn_reflns_limit_k_min     -9
_diffrn_reflns_limit_k_max     12
_diffrn_reflns_limit_l_min     -25
_diffrn_reflns_limit_l_max     25
_reflns_number_total     1309
_reflns_number_gt     1047
_reflns_threshold_expression     I>2\s(I)
_refine_ls_structure_factor_coef     Fsqd
_refine_ls_matrix_type     full
_refine_ls_R_factor_gt     0.0388
_refine_ls_wR_factor_ref     0.0900
_refine_ls_goodness_of_fit_ref     1.414
_refine_ls_restrained_S_all     1.414
_refine_ls_number_reflns     1309
_refine_ls_number_parameters     77
_refine_ls_number_restraints     0
_refine_ls_hydrogen_treatment     .
_refine_ls_weighting_scheme     calc
_refine_ls_weighting_details
                 'calc w=1/[\s^2^(Fo^2^)+(0.0327P)^2^] where P=(Fo^2^+2Fc^2^)/3'
_refine_ls_shift/su_max     0
_refine_diff_density_max     4.142
_refine_diff_density_min     -4.120
_refine_ls_extinction_method     none
loop_
    _atom_type_symbol
    _atom_type_description
    _atom_type_scat_dispersion_real
    _atom_type_scat_dispersion_imag
    _atom_type_scat_source
    S S 0.1246 0.1234 'International Tables Vol C Tables 4.2.6.8 and 6.1.1.4'
    Se Se -0.0929 2.2259 'International Tables Vol C Tables 4.2.6.8 and 6.1.1.4'
    Mo Mo -1.6832 0.6857 'International Tables Vol C Tables 4.2.6.8 and 6.1.1.4'
    In In -0.7276 1.31 'International Tables Vol C Tables 4.2.6.8 and 6.1.1.4'
_computing_data_collection     'SMART (Bruker, 2002)'
_computing_cell_refinement     'SAINT (Bruker, 2002)'
_computing_data_reduction     'SAINT'
_computing_structure_solution     'SHELXS97 (Sheldrick, 2008)'
_computing_structure_refinement     'SHELXL97 (Sheldrick, 2008)'
_computing_molecular_graphics     'DIAMOND (Brandenburg, 1998)'
_computing_publication_material
                                   'WinGX publication routines (Farrugia, 1999)'
loop_
    _atom_site_type_symbol
    _atom_site_label
    _atom_site_fract_x
    _atom_site_fract_y
    _atom_site_fract_z
    _atom_site_U_iso_or_equiv
    _atom_site_adp_type
    _atom_site_calc_flag
    _atom_site_refinement_flags
    _atom_site_occupancy
    _atom_site_disorder_assembly
    _atom_site_disorder_group
    Mo Mo1 0.16177(10) 0.50528(10) 0.25 0.0084(2) Uani d S 1 . .
    Mo Mo2 0.01379(7) 0.16724(7) 0.05730(3) 0.00754(18) Uani d . 1 . .
    Mo Mo3 0.31869(7) 0.50095(7) 0.13306(3) 0.00801(18) Uani d . 1 . .
    Se Se1 0 0 0.15855(13) 0.0164(9) Uani d SP 0.140(9) . .
    S S1 0 0 0.15855(13) 0.0164(9) Uani d SP 0.860(9) . .
    Se Se2 0.3333 0.6667 0.03438(13) 0.0137(9) Uani d SP 0.142(9) . .
    S S2 0.3333 0.6667 0.03438(13) 0.0137(9) Uani d SP 0.858(9) . .
    Se Se3 0.31626(16) 0.34882(16) 0.25 0.0139(5) Uani d SP 0.658(8) . .
    S S3 0.31626(16) 0.34882(16) 0.25 0.0139(5) Uani d SP 0.342(8) . .
    Se Se4 0.71167(14) 0.03659(14) 0.05076(5) 0.0122(4) Uani d P 0.437(6) . .
    S S4 0.71167(14) 0.03659(14) 0.05076(5) 0.0122(4) Uani d P 0.563(6) . .
    Se Se5 0.01082(16) 0.38207(15) 0.13790(6) 0.0149(5) Uani d P 0.328(6) . .
    S S5 0.01082(16) 0.38207(15) 0.13790(6) 0.0149(5) Uani d P 0.672(6) . .
    In In1 0.6667 0.3333 0.10758(9) 0.0837(6) Uani d S 1 . .
    In In2 0.2155(3) 0.0510(3) 0.25 0.0331(8) Uani d SP 0.468(4) . .
    In In3 0.5545(8) 0.2420(7) 0.25 0.055(2) Uani d SP 0.224(4) . .
loop_
    _atom_site_aniso_label
    _atom_site_aniso_U_11
    _atom_site_aniso_U_22
    _atom_site_aniso_U_33
    _atom_site_aniso_U_12
    _atom_site_aniso_U_13
    _atom_site_aniso_U_23
    Mo1 0.0086(4) 0.0086(4) 0.0080(4) 0.0043(4) 0 0
    Mo2 0.0079(3) 0.0083(3) 0.0066(3) 0.0041(3) -0.0002(2) -0.0006(2)
    Mo3 0.0083(3) 0.0085(3) 0.0072(3) 0.0042(3) -0.0002(2) -0.0005(2)
    Se1 0.0198(11) 0.0198(11) 0.0098(13) 0.0099(6) 0 0
    S1 0.0198(11) 0.0198(11) 0.0098(13) 0.0099(6) 0 0
    Se2 0.0132(10) 0.0132(10) 0.0146(14) 0.0066(5) 0 0
    S2 0.0132(10) 0.0132(10) 0.0146(14) 0.0066(5) 0 0
    Se3 0.0143(8) 0.0136(8) 0.0129(7) 0.0064(6) 0 0
    S3 0.0143(8) 0.0136(8) 0.0129(7) 0.0064(6) 0 0
    Se4 0.0108(6) 0.0127(6) 0.0107(6) 0.0041(5) 0.0031(4) 0.0006(4)
    S4 0.0108(6) 0.0127(6) 0.0107(6) 0.0041(5) 0.0031(4) 0.0006(4)
    Se5 0.0197(8) 0.0110(7) 0.0136(7) 0.0073(6) -0.0028(5) -0.0045(5)
    S5 0.0197(8) 0.0110(7) 0.0136(7) 0.0073(6) -0.0028(5) -0.0045(5)
    In1 0.0967(10) 0.0967(10) 0.0579(10) 0.0483(5) 0 0
    In2 0.0608(17) 0.0434(14) 0.0201(10) 0.0446(13) 0 0
    In3 0.072(4) 0.043(4) 0.060(4) 0.037(3) 0 0
_geom_special_details
;
All e.s.d.'s (except the e.s.d. in the dihedral angle between two l.s. planes)
are estimated using the full covariance matrix. The cell e.s.d.'s are taken
into account individually in the estimation of e.s.d.'s in distances, angles
and torsion angles; correlations between e.s.d.'s in cell parameters are only
used when they are defined by crystal symmetry. An approximate (isotropic)
treatment of cell e.s.d.'s is used for estimating e.s.d.'s involving l.s.
planes.
;
loop_
    _geom_bond_atom_site_label_1
    _geom_bond_atom_site_label_2
    _geom_bond_site_symmetry_2
    _geom_bond_distance
    _geom_bond_publ_flag
    Mo1 Mo3 . 2.7123(7) ?
    Mo1 Mo3 3_565 2.7540(8) ?
    Mo2 Mo2 2 2.6728(11) ?
    Mo3 Mo3 2_665 2.6415(10) ?
    Mo1 S3 . 2.5844(16) ?
    Mo1 S3 3_565 2.5681(16) ?
    Mo1 S5 10_556 2.5299(13) ?
    Mo2 S1 . 2.479(2) ?
    Mo2 S4 8_565 2.5093(12) ?
    Mo2 S4 1_455 2.5219(13) ?
    Mo2 S4 3_665 2.6101(13) ?
    Mo2 S5 . 2.5880(13) ?
    Mo3 S2 . 2.430(2) ?
    Mo3 S3 . 2.6687(9) ?
    Mo3 S4 3_665 2.6034(12) ?
    Mo3 S5 2_665 2.4976(14) ?
    Mo3 S5 . 2.5827(15) ?
    In1 In3 . 2.904(3) ?
    In2 In3 . 2.825(7) ?
    In2 Mo1 3 2.862(2) ?
    In1 S2 7_665 2.721(3) ?
    In2 S1 10_556 2.564(2) ?
    In2 S3 . 2.518(3) ?
    In2 S5 3 2.8445(18) ?
    In3 S3 . 2.937(6) ?
    In3 S5 3 3.055(4) ?
loop_
    _geom_angle_atom_site_label_1
    _geom_angle_atom_site_label_2
    _geom_angle_atom_site_label_3
    _geom_angle_site_symmetry_1
    _geom_angle_site_symmetry_3
    _geom_angle
    _geom_angle_publ_flag
    Mo2 Mo2 Mo2 2 3 60.0 ?
    Mo3 Mo3 Mo3 2_665 3_565 60.0 ?
    Mo3 Mo1 Mo3 . 10_556 111.46(4) ?
    Mo3 Mo1 Mo3 . 3_565 57.79(2) ?
    Mo3 Mo1 Mo3 12_566 3_565 108.95(4) ?
    Mo3 Mo1 Mo3 . 12_566 144.30(4) ?
    S5 Mo1 S5 . 10_556 116.27(7) ?
    S5 Mo1 S3 . 3_565 87.54(4) ?
    S5 Mo1 S3 . . 95.12(4) ?
    S3 Mo1 S3 3_565 . 174.93(5) ?
    S5 Mo1 Mo3 . . 58.91(3) ?
    S5 Mo1 Mo3 10_556 . 152.53(5) ?
    S3 Mo1 Mo3 3_565 . 117.85(3) ?
    S3 Mo1 Mo3 . . 60.45(2) ?
    S5 Mo1 Mo3 . 12_566 145.74(5) ?
    S5 Mo1 Mo3 10_556 12_566 56.23(3) ?
    S3 Mo1 Mo3 3_565 12_566 60.07(2) ?
    S3 Mo1 Mo3 . 12_566 118.08(2) ?
    S5 Mo1 Mo3 10_556 3_565 145.74(5) ?
    S3 Mo1 Mo3 3_565 3_565 60.07(2) ?
    S1 Mo2 S4 . 8_565 175.41(5) ?
    S1 Mo2 S4 . 1_455 92.35(3) ?
    S1 Mo2 S4 . 3_665 90.27(3) ?
    S1 Mo2 S5 . . 91.73(5) ?
    S4 Mo2 S5 8_565 . 92.56(4) ?
    S4 Mo2 S5 1_455 . 87.58(4) ?
    S4 Mo2 S4 8_565 3_665 87.51(3) ?
    S4 Mo2 S4 1_455 3_665 173.73(5) ?
    S4 Mo2 S4 8_565 1_455 89.47(3) ?
    S5 Mo2 S4 . 3_665 98.04(4) ?
    S1 Mo2 Mo2 . 2 57.39(3) ?
    S4 Mo2 Mo2 8_565 2 120.33(3) ?
    S4 Mo2 Mo2 1_455 2 60.24(4) ?
    S4 Mo2 Mo2 3_665 2 116.94(3) ?
    S4 Mo2 Mo2 8_565 3 118.11(3) ?
    S4 Mo2 Mo2 1_455 3 120.16(4) ?
    S4 Mo2 Mo2 3_665 3 57.01(3) ?
    S5 Mo2 Mo2 . 2 131.12(4) ?
    S5 Mo2 Mo2 . 3 136.62(4) ?
    S2 Mo3 S3 . . 173.60(5) ?
    S2 Mo3 S5 . 2_665 91.81(3) ?
    S5 Mo3 S5 2_665 . 175.03(5) ?
    S5 Mo3 S3 2_665 . 86.03(4) ?
    S5 Mo3 S4 2_665 3_665 86.33(4) ?
    S5 Mo3 S4 . 3_665 98.34(4) ?
    S2 Mo3 Mo3 . 2_665 57.07(3) ?
    S3 Mo3 Mo3 2_665 . 116.82(3) ?
    S3 Mo3 Mo3 3_565 . 119.14(3) ?
    S4 Mo3 Mo3 3_665 3_565 136.62(3) ?
    S4 Mo3 Mo3 3_665 2_665 130.06(4) ?
    S5 Mo3 Mo3 2_665 2_665 60.26(4) ?
    S5 Mo3 Mo3 2_665 3_565 120.21(4) ?
    Mo1 S3 Mo1 2_665 . 65.07(5) ?
    Mo1 S3 Mo3 2_665 10_556 63.42(3) ?
    Mo1 S5 Mo3 . . 64.07(4) ?
    Mo2 S1 Mo2 2 3 65.23(6) ?
    Mo2 S4 Mo2 9_655 1_655 64.49(4) ?
    Mo2 S4 Mo3 9_655 2_655 131.31(5) ?
    Mo2 S4 Mo3 1_655 2_655 127.85(5) ?
