# Supplementary material for: The Chevrel phase In4.07Mo15S11.87Se7.13 with mixed chalcogenide occupancy
Source: Acta Crystallogr Sect E Struct Rep Online. 2009 Mar 6;65(Pt 4):i26. doi: 10.1107/S1600536809007351 (PMC2969027; doi:10.1107/S1600536809007351)
Supplement: Supplementary file 2 [file e-65-00i26-Isup2.hkl]

#
# h,k,l, Fc-squared, Fo-squared, sigma(Fo-squared) and status flag
#
data_I
_shelx_title ' In4Mo15(SSe)19 in P6(3)/m'
_shelx_refln_list_code          4
_shelx_F_calc_maximum     1126.24
_exptl_crystal_F_000      2521.48
_reflns_d_resolution_high  0.7501
 
loop_
 _symmetry_equiv_pos_as_xyz
 'x, y, z'
 '-y, x-y, z'
 '-x+y, -x, z'
 '-x, -y, z+1/2'
 'y, -x+y, z+1/2'
 'x-y, x, z+1/2'
 '-x, -y, -z'
 'y, -x+y, -z'
 'x-y, x, -z'
 'x, y, -z-1/2'
 '-y, x-y, -z-1/2'
 '-x+y, -x, -z-1/2'
 
_cell_length_a     9.5974
_cell_length_b     9.5974
_cell_length_c    19.1668
_cell_angle_alpha  90.000
_cell_angle_beta   90.000
_cell_angle_gamma 120.000
 
_shelx_F_squared_multiplier     1.000
 
loop_
 _refln_index_h
 _refln_index_k
 _refln_index_l
 _refln_F_squared_calc
 _refln_F_squared_meas
 _refln_F_squared_sigma
 _refln_observed_status
   0   1   0     4164.18     3912.65    103.62 o
  -1   2   0    63454.88    65603.00   1249.67 o
   0   2   0     5696.76     6047.01    166.08 o
  -2   3   0    23191.10    23718.92    540.80 o
  -1   3   0     2024.16     2406.33    124.07 o
   0   3   0   107729.67   111891.80   1321.27 o
  -3   4   0       33.04      587.56    135.81 o
  -2   4   0   191658.59   174787.48   2266.91 o
  -1   4   0    65355.93    64354.29    781.12 o
   0   4   0      217.34      211.26     74.58 o
  -4   5   0    26413.35    29447.95    540.24 o
  -3   5   0    23450.09    23987.26    546.31 o
  -2   5   0    25143.22    23072.79    436.83 o
  -1   5   0       95.25      431.96    137.49 o
   0   5   0     3452.13     3231.73    284.98 o
  -5   6   0     1950.70     2019.16    168.85 o
  -4   6   0     2378.68     2885.68    197.83 o
  -3   6   0    16015.87    17697.52    572.91 o
  -2   6   0       64.10       11.87    141.42 o
  -1   6   0     5911.13     6015.12    322.33 o
   0   6   0   765417.75   646861.44   9907.92 o
  -6   7   0     8168.12     8060.52    352.64 o
  -5   7   0   127492.05   124073.60   2238.08 o
  -4   7   0     5005.92     4773.64    248.34 o
  -3   7   0      199.07      598.45    188.02 o
  -2   7   0     3433.99     3752.78    312.84 o
  -1   7   0      221.55      303.16    173.57 o
   0   7   0     2204.07     2441.30    337.38 o
  -7   8   0   115698.67   111241.11   1835.44 o
  -6   8   0     2231.65     2799.88    324.91 o
  -5   8   0      464.40      717.96    383.32 o
  -4   8   0    82641.65    79372.79   1422.82 o
  -3   8   0     4278.75     4318.79    413.10 o
  -2   8   0     4493.96     4936.41    440.15 o
  -1   8   0     2505.12     3905.06    351.76 o
   0   8   0      154.33      362.99    176.87 o
  -8   9   0      726.97      616.96    233.78 o
  -7   9   0       95.25      121.83    196.64 o
  -6   9   0       14.26      180.59    306.93 o
  -5   9   0      154.41       11.89    234.47 o
  -4   9   0    24041.79    22704.98    723.62 o
  -3   9   0    15813.47    15208.25    869.93 o
  -2   9   0      739.46      747.63    236.52 o
  -1   9   0      467.18      689.78    240.79 o
   0   9   0    19093.91    18896.28    696.80 o
  -9  10   0       60.05     -206.38    218.88 o
  -8  10   0    13521.13    13846.36    638.52 o
  -7  10   0     2814.91     3390.70    597.03 o
  -6  10   0     1892.10     1842.60    305.39 o
  -5  10   0     7162.18     7476.10    583.31 o
  -4  10   0      477.15      216.90    265.03 o
  -3  10   0       29.96      182.16    381.03 o
  -2  10   0     1332.29     1201.83    283.03 o
  -1  10   0    16890.65    16682.86    839.43 o
   0  10   0     1505.01     1564.53    433.86 o
 -10  11   0    19867.87    19499.33    918.33 o
  -9  11   0     1042.60      749.33    285.30 o
  -8  11   0     4539.54     4418.41    612.34 o
  -7  11   0     5546.25     5711.90    481.12 o
  -6  11   0      142.67      253.89    290.77 o
  -5  11   0       55.98      112.49    335.66 o
  -4  11   0    28630.24    27236.90   2842.61 o
  -3  11   0      125.83     -209.94    231.02 o
  -2  11   0      983.32      607.65    291.38 o
  -1  11   0    12484.01    12276.46    795.80 o
   0  11   0     1081.43     1414.40    422.13 o
  -9  12   0    12225.52    11639.41    691.46 o
  -8  12   0     9418.12     8648.53    716.16 o
  -7  12   0     1589.36     1264.07    486.46 o
  -6  12   0    83195.53    80995.73   2565.03 o
  -5  12   0     1864.25     1810.68    538.26 o
  -4  12   0     3726.24     4199.85    691.10 o
  -3  12   0     1878.91     1559.30    928.64 o
   0   1   1    47674.64    48138.97    441.63 o
  -1   2   1      233.90      327.74     82.02 o
   0   2   1     5324.06     6085.01    129.90 o
  -2   3   1    93842.33    93193.05   1047.00 o
  -1   3   1    25319.57    27616.26    343.58 o
   0   3   1     2401.10     2443.22     82.19 o
  -3   4   1     5489.95     6011.37    206.73 o
  -2   4   1    25892.06    25236.70    339.05 o
  -1   4   1   148210.17   141575.84   1183.13 o
   0   4   1        8.57      117.30     62.46 o
  -4   5   1     2351.26     2628.27    126.03 o
  -3   5   1    68806.75    68912.45    781.51 o
  -2   5   1     3047.95     3912.53    181.21 o
  -1   5   1      661.38     1048.76    107.73 o
   0   5   1    13616.66    12998.62    242.21 o
  -5   6   1    70835.44    68388.79    647.90 o
  -4   6   1     8675.33     8442.68    223.38 o
  -3   6   1      119.85       97.66     88.21 o
  -2   6   1       68.52      249.23     82.51 o
  -1   6   1      671.60      743.68    124.83 o
   0   6   1       74.93      131.59     96.92 o
  -6   7   1   106978.63   101070.70   1023.97 o
  -5   7   1      217.70      114.44    124.92 o
  -4   7   1        0.95       60.51     95.13 o
  -3   7   1     3407.77     4835.96    268.70 o
  -2   7   1     1362.23     1461.24    166.26 o
  -1   7   1     6395.43     6806.19    265.97 o
   0   7   1    41343.26    39293.84    563.83 o
  -7   8   1       27.57       95.53    127.42 o
  -6   8   1     4835.01     4621.28    247.20 o
  -5   8   1    12916.39    12745.05    545.70 o
  -4   8   1     2454.65     2767.05    210.59 o
  -3   8   1     2028.02     2429.37    209.56 o
  -2   8   1    15766.44    15309.17    541.20 o
  -1   8   1     1168.01     1186.06    153.53 o
   0   8   1      117.45      -34.12    111.15 o
  -8   9   1    10323.53    10238.70    373.44 o
  -7   9   1     8431.28     8299.56    335.83 o
  -6   9   1      507.01      479.40    153.04 o
  -5   9   1      995.47     1087.37    272.93 o
  -4   9   1    52205.68    50597.72    869.21 o
  -3   9   1     3783.26     3556.47    268.06 o
  -2   9   1       79.17      143.69    155.11 o
  -1   9   1     3547.99     3882.98    270.50 o
   0   9   1       67.13     -131.33    134.35 o
  -9  10   1      231.82      706.71    189.35 o
  -8  10   1     3426.16     3403.14    269.37 o
  -7  10   1    20532.92    21116.22    751.35 o
  -6  10   1     2637.37     2981.15    279.30 o
  -5  10   1     1076.66      774.66    222.07 o
  -4  10   1       27.56      -61.66    152.63 o
  -3  10   1     4214.49     4941.89    327.31 o
  -2  10   1     2911.24     3227.18    265.02 o
  -1  10   1    52930.26    50153.67   1145.24 o
   0  10   1     4567.82     4010.67    373.43 o
 -10  11   1      588.77      949.68    217.45 o
  -9  11   1     6317.29     7099.99    421.31 o
  -8  11   1      620.35      209.38    171.88 o
  -7  11   1     1306.63     1154.91    211.23 o
  -6  11   1     3917.70     3883.23    321.12 o
  -5  11   1     4074.33     4423.71    374.55 o
  -4  11   1      182.53      302.37    246.26 o
  -3  11   1     1576.24     1216.83    214.30 o
  -2  11   1     2642.09     2677.81    278.51 o
  -1  11   1      582.78      428.80    237.07 o
   0  11   1        6.95       19.50    224.89 o
  -9  12   1        2.18      206.48    202.01 o
  -8  12   1    21092.19    20390.02    682.79 o
  -7  12   1        9.10      239.98    201.88 o
  -6  12   1      113.44      158.38    216.12 o
  -5  12   1    29959.74    29755.65   1287.57 o
  -4  12   1     5690.77     6356.80    576.59 o
  -3  12   1      526.98      476.76    242.16 o
   0   0   2      739.16      656.45    169.07 o
   0   1   2    53034.12    54533.07    541.26 o
  -1   2   2     2564.51     2662.87     82.06 o
   0   2   2     4818.34     5018.09    136.41 o
  -2   3   2    17088.91    17306.15    325.18 o
  -1   3   2    27121.21    28266.58    280.55 o
   0   3   2     4208.60     4160.58    107.73 o
  -3   4   2     3648.20     4181.67    137.52 o
  -2   4   2     2929.84     2962.76    121.28 o
  -1   4   2   109331.65   107516.58    890.23 o
   0   4   2      684.71      749.94     78.93 o
  -4   5   2     5201.70     5541.03    147.04 o
  -3   5   2    61494.71    59594.53    656.47 o
  -2   5   2    41702.97    41454.56    510.17 o
  -1   5   2      943.91      921.57     96.71 o
   0   5   2     1770.09     1803.37    114.82 o
  -5   6   2    62736.81    61312.60    679.13 o
  -4   6   2     4143.51     4077.40    144.41 o
  -3   6   2       72.88      155.84     86.36 o
  -2   6   2      264.26      454.65     95.78 o
  -1   6   2     8009.75     8436.62    261.64 o
   0   6   2      740.72      895.58    124.20 o
  -6   7   2   127416.73   121821.59   1181.32 o
  -5   7   2    11426.82    11394.09    323.33 o
  -4   7   2        9.34       25.17     91.84 o
  -3   7   2    10789.64    11334.93    282.73 o
  -2   7   2      913.60      940.01    160.87 o
  -1   7   2      232.69      695.48    177.04 o
   0   7   2    41831.57    42026.29    732.56 o
  -7   8   2     3596.18     3775.92    235.73 o
  -6   8   2       28.64      133.14    128.58 o
  -5   8   2    12835.34    11867.23    478.13 o
  -4   8   2     1508.96     1319.22    172.65 o
  -3   8   2    11603.24    12158.63    368.02 o
  -2   8   2     7816.01     7798.80    328.30 o
  -1   8   2     3384.86     3486.71    232.49 o
   0   8   2     1649.28     1258.48    195.91 o
  -8   9   2     4311.78     4158.13    268.45 o
  -7   9   2    13107.79    12134.19    392.57 o
  -6   9   2     1119.59      943.87    191.86 o
  -5   9   2       74.87      184.53    152.95 o
  -4   9   2    53427.32    51661.72    832.60 o
  -3   9   2       96.21      235.48    180.93 o
  -2   9   2      784.88      556.03    184.74 o
  -1   9   2     4565.88     4541.77    308.75 o
   0   9   2       66.83     -144.98    144.98 o
  -9  10   2     3115.42     3953.80    336.70 o
  -8  10   2       88.17       29.77    155.23 o
  -7  10   2    38235.21    37144.80    715.06 o
  -6  10   2     1085.19      978.56    208.20 o
  -5  10   2     1584.67     1651.75    261.39 o
  -4  10   2     2478.02     3150.93    280.47 o
  -3  10   2     1045.78     1141.30    219.99 o
  -2  10   2      713.61     1042.70    194.31 o
  -1  10   2    44348.10    42117.48    921.46 o
   0  10   2      168.70      288.95    191.32 o
 -10  11   2      169.53      167.17    201.94 o
  -9  11   2     5521.49     5982.58    357.11 o
  -8  11   2     9067.13     8598.20    398.68 o
  -7  11   2     1222.10     1164.60    218.98 o
  -6  11   2      204.74      349.31    194.33 o
  -5  11   2     6777.37     6107.57    459.81 o
  -4  11   2      175.87      999.91    297.46 o
  -3  11   2     7999.96     7377.55    456.83 o
  -2  11   2     6604.84     6424.08    408.21 o
  -1  11   2      200.45      178.73    228.49 o
   0  11   2      507.45      329.38    304.68 o
  -9  12   2      214.23      228.04    204.46 o
  -8  12   2     4217.26     4737.27    353.08 o
  -7  12   2     3094.81     4242.04    564.23 o
  -6  12   2       56.76      571.90    249.13 o
  -5  12   2    32253.13    33236.34   1174.50 o
  -4  12   2      428.60       20.54    283.32 o
  -3  12   2      326.19      538.86    236.33 o
   0   1   3     1554.60     1492.48     60.76 o
  -1   2   3      269.98      316.25     43.10 o
   0   2   3     4038.49     3786.27     95.57 o
  -2   3   3    24459.46    24640.95    314.18 o
  -1   3   3    29771.86    30069.83    284.72 o
   0   3   3     1406.69     1499.93     90.64 o
  -3   4   3     9535.38    11018.75    196.22 o
  -2   4   3    31483.08    30947.38    368.56 o
  -1   4   3   316694.34   291477.75   2067.89 o
   0   4   3      492.85      701.05     88.94 o
  -4   5   3     1100.41     1136.27     89.41 o
  -3   5   3    81144.48    80678.42    676.90 o
  -2   5   3   133916.86   129180.02   1210.15 o
  -1   5   3       84.74       31.91     62.05 o
   0   5   3     2478.68     2275.34    125.23 o
  -5   6   3       37.50      159.92     90.03 o
  -4   6   3     5852.73     6380.61    166.17 o
  -3   6   3       78.30      131.38     77.20 o
  -2   6   3     3350.26     3840.54    174.80 o
  -1   6   3     8107.58     8071.35    300.50 o
   0   6   3       28.17      133.76    103.09 o
  -6   7   3     2690.94     2563.07    167.53 o
  -5   7   3      640.24      582.80    113.87 o
  -4   7   3       91.08      387.54     99.91 o
  -3   7   3    50692.41    52128.12    699.35 o
  -2   7   3      482.38      454.96    129.85 o
  -1   7   3    17202.23    16352.82    384.58 o
   0   7   3     1650.43     1726.24    157.91 o
  -7   8   3        3.26     -120.70    120.70 o
  -6   8   3      143.90      157.31    143.22 o
  -5   8   3     2730.64     3464.41    249.79 o
  -4   8   3     2176.79     2555.60    207.91 o
  -3   8   3   119982.41   115190.78   1331.85 o
  -2   8   3      714.71     1187.46    175.79 o
  -1   8   3      899.42     1128.91    165.88 o
   0   8   3     1397.86     1569.89    164.65 o
  -8   9   3       95.39      212.17    175.03 o
  -7   9   3     2099.56     2301.12    282.54 o
  -6   9   3      385.28      357.47    159.57 o
  -5   9   3    17814.14    16959.05    489.16 o
  -4   9   3   142573.06   140164.64   1589.31 o
  -3   9   3     1010.61     1298.80    173.90 o
  -2   9   3     3827.30     3609.90    275.19 o
  -1   9   3    28820.15    26705.98    588.33 o
   0   9   3        9.89      -74.16    155.59 o
  -9  10   3     1022.90     1520.44    217.60 o
  -8  10   3     2350.72     2852.37    251.80 o
  -7  10   3    45169.93    45556.06    793.00 o
  -6  10   3     2985.53     3430.57    294.17 o
  -5  10   3      119.40      111.56    171.23 o
  -4  10   3     1118.96     1155.74    237.77 o
  -3  10   3       32.16      108.74    187.00 o
  -2  10   3     2239.44     2013.18    241.18 o
  -1  10   3    83865.53    79799.74   1350.84 o
   0  10   3     7253.62     8212.82    418.37 o
 -10  11   3      810.99      753.59    228.70 o
  -9  11   3    13559.73    13785.77    488.86 o
  -8  11   3    81312.30    81986.65   1222.50 o
  -7  11   3      224.49       23.08    168.88 o
  -6  11   3     1062.00      774.94    305.65 o
  -5  11   3     2375.45     2124.37    285.77 o
  -4  11   3      170.37      113.43    240.92 o
  -3  11   3      422.46      627.53    236.06 o
  -2  11   3    31036.74    30581.02    818.66 o
  -1  11   3       11.75     -189.03    236.19 o
   0  11   3      114.52      642.14    295.28 o
  -9  12   3      602.28      598.21    214.56 o
  -8  12   3    11015.64    12711.65    538.34 o
  -7  12   3      175.10      -36.32    195.14 o
  -6  12   3       18.56     -207.40    210.29 o
  -5  12   3      104.07      326.90    247.67 o
  -4  12   3        6.50      171.38    309.50 o
  -3  12   3      131.04      495.26    256.78 o
   0   0   4    15601.03    14417.08    434.74 o
   0   1   4    38600.82    37149.71    269.79 o
  -1   2   4    23827.89    22928.06    208.41 o
   0   2   4     3580.39     4087.02    100.31 o
  -2   3   4    10688.52    10478.96    168.77 o
  -1   3   4   101800.50   100113.60    721.02 o
   0   3   4     4769.10     4497.49    113.47 o
  -3   4   4    42924.08    43070.78    450.72 o
  -2   4   4     5751.36     5605.06    125.23 o
  -1   4   4   104771.93   101876.60    782.37 o
   0   4   4      360.39      448.65     61.17 o
  -4   5   4    12536.78    12375.63    209.15 o
  -3   5   4    15441.64    15662.30    234.91 o
  -2   5   4   156916.97   149293.31   1288.52 o
  -1   5   4       61.10      138.96     68.21 o
   0   5   4     2916.55     2808.22    133.15 o
  -5   6   4      255.04      477.11     78.85 o
  -4   6   4     2206.00     2381.67    123.92 o
  -3   6   4       88.56      165.21     66.47 o
  -2   6   4     3395.90     3767.73    162.55 o
  -1   6   4    18744.79    17736.05    309.16 o
   0   6   4     3340.84     3803.86    186.54 o
  -6   7   4    15975.22    16576.63    407.72 o
  -5   7   4    22540.23    23158.54    492.45 o
  -4   7   4    18956.85    19791.02    349.07 o
  -3   7   4    37138.82    38371.10    559.93 o
  -2   7   4     1539.00     1919.93    173.60 o
  -1   7   4     3693.91     4146.43    221.87 o
   0   7   4     2246.41     2114.74    175.22 o
  -7   8   4    10307.20    10306.52    341.96 o
  -6   8   4     4413.60     4203.61    265.93 o
  -5   8   4     2989.66     4163.23    266.57 o
  -4   8   4     1122.38      960.49    202.02 o
  -3   8   4   142384.52   135086.67   1397.87 o
  -2   8   4     1025.97     1119.79    181.23 o
  -1   8   4     5010.21     4898.90    256.44 o
   0   8   4     4260.04     4577.76    246.77 o
  -8   9   4       18.07      158.00    142.94 o
  -7   9   4     1266.59     1577.59    266.87 o
  -6   9   4     2326.03     2260.29    251.37 o
  -5   9   4    26367.74    27266.67    613.82 o
  -4   9   4    46499.39    45761.04    757.04 o
  -3   9   4     2099.15     2311.50    369.32 o
  -2   9   4     3481.55     3570.47    274.87 o
  -1   9   4    19562.77    20738.88    505.67 o
   0   9   4     1042.56      969.28    200.42 o
  -9  10   4     2741.34     2960.82    264.92 o
  -8  10   4      116.11      383.33    169.96 o
  -7  10   4    16556.93    15913.27    469.30 o
  -6  10   4     2748.67     2935.51    281.48 o
  -5  10   4      269.97      451.06    201.44 o
  -4  10   4    11122.61    10861.56    525.98 o
  -3  10   4     2959.77     3661.18    333.36 o
  -2  10   4       84.40      206.75    208.13 o
  -1  10   4    29766.94    30965.43    881.85 o
   0  10   4    35350.20    36491.00    799.97 o
 -10  11   4        6.04       73.25    195.61 o
  -9  11   4    12570.49    12236.47    468.00 o
  -8  11   4    91090.06    89752.44   1787.75 o
  -7  11   4     2635.86     2956.48    332.70 o
  -6  11   4      182.03      290.58    215.66 o
  -5  11   4     4527.28     5196.19    394.35 o
  -4  11   4      216.55      384.79    275.54 o
  -3  11   4     2452.36     3254.52    347.92 o
  -2  11   4    39149.55    40684.43   1030.18 o
  -1  11   4     1735.21     2428.38    377.13 o
  -9  12   4     1319.50      724.64    261.27 o
  -8  12   4     2356.57     2399.25    298.84 o
  -7  12   4       58.97      244.41    253.09 o
  -6  12   4       56.50     -134.24    209.17 o
  -5  12   4     3525.22     3872.01    417.32 o
  -4  12   4     6203.74     5083.59    537.62 o
  -3  12   4      630.06     1009.67    278.34 o
   0   1   5     6445.50     7509.03    117.86 o
  -1   2   5    27928.92    29371.19    224.76 o
   0   2   5    10131.34     9001.58    151.91 o
  -2   3   5     3646.94     4179.23     89.49 o
  -1   3   5    31575.91    30359.04    264.93 o
   0   3   5     7811.87     7422.63    139.20 o
  -3   4   5    18291.02    17369.95    234.06 o
  -2   4   5  1087905.63   848921.50  11406.00 o
  -1   4   5      776.05      962.38     55.53 o
   0   4   5     2842.30     2928.20    101.91 o
  -4   5   5     5290.56     5628.29    178.94 o
  -3   5   5     3981.52     4348.56    138.36 o
  -2   5   5    45493.30    44055.59    414.38 o
  -1   5   5    14595.07    14728.86    192.05 o
   0   5   5     6290.16     6050.26    169.03 o
  -5   6   5       40.56       48.13     60.53 o
  -4   6   5      314.37      363.89     94.91 o
  -3   6   5     4229.57     4863.67    138.96 o
  -2   6   5     1063.93     1251.85    170.49 o
  -1   6   5      565.05      489.53     97.06 o
   0   6   5      589.73      785.18    132.67 o
  -6   7   5    13985.03    14926.29    336.25 o
  -5   7   5       43.27       53.94     92.34 o
  -4   7   5     7418.33     7902.71    233.53 o
  -3   7   5        7.54      180.09     96.31 o
  -2   7   5     8513.71     9478.20    295.77 o
  -1   7   5     1112.50     1120.91    151.21 o
   0   7   5     3565.63     3354.13    212.68 o
  -7   8   5      495.19      593.73    139.19 o
  -6   8   5      177.12      402.14    159.20 o
  -5   8   5      324.27      273.02    149.47 o
  -4   8   5   185940.81   180447.34   1758.34 o
  -3   8   5    21905.04    21029.74    455.34 o
  -2   8   5      886.49      758.65    164.71 o
  -1   8   5     4179.68     3807.78    233.89 o
   0   8   5     2806.29     2678.25    210.78 o
  -8   9   5      660.45      877.31    178.95 o
  -7   9   5       49.91      -43.64    134.77 o
  -6   9   5     2784.65     3589.14    276.53 o
  -5   9   5     2344.21     2659.27    277.05 o
  -4   9   5      572.72      537.31    168.21 o
  -3   9   5    73099.44    72583.23   1195.37 o
  -2   9   5        0.63       40.45    175.00 o
  -1   9   5     1027.35     1257.23    189.65 o
   0   9   5    17759.63    18210.39    529.88 o
  -9  10   5      364.47      113.55    169.15 o
  -8  10   5    78468.77    76339.91   1100.41 o
  -7  10   5      427.48      358.99    193.58 o
  -6  10   5     1450.87     1143.25    232.43 o
  -5  10   5     9789.14     9398.98    457.00 o
  -4  10   5     3104.75     2750.93    293.95 o
  -3  10   5     4748.44     5839.32    394.26 o
  -2  10   5   103273.15   104419.58   1623.52 o
  -1  10   5      356.09      -83.00    214.92 o
   0  10   5    15664.72    14534.10    654.26 o
 -10  11   5      413.04      982.81    269.40 o
  -9  11   5      445.29      338.40    189.52 o
  -8  11   5    15605.03    15881.98    544.36 o
  -7  11   5    82701.81    80790.84   1408.01 o
  -6  11   5     1870.31     1593.69    333.66 o
  -5  11   5      492.54      618.74    306.86 o
  -4  11   5     9177.59    10552.50    814.67 o
  -3  11   5       98.73      -20.67    212.86 o
  -2  11   5     5063.83     5067.18    416.78 o
  -1  11   5    79854.38    78288.55   2109.89 o
  -9  12   5    19911.74    19064.45    634.61 o
  -8  12   5      128.30      408.20    223.67 o
  -7  12   5      126.54      326.42    243.00 o
  -6  12   5     6781.38     6803.82    473.60 o
  -5  12   5     1196.42     1651.01    331.44 o
  -4  12   5     1197.32     1323.49    340.40 o
  -3  12   5     5285.95     5175.57    482.83 o
   0   0   6   360486.72   316926.69   4511.00 o
   0   1   6     8879.19     8762.12    118.78 o
  -1   2   6     1466.09     1376.51     53.93 o
   0   2   6    16980.51    17178.58    187.90 o
  -2   3   6     4839.73     5435.81    114.20 o
  -1   3   6    75698.50    73948.87    503.54 o
   0   3   6      361.46      378.88     56.43 o
  -3   4   6    42343.23    42115.94    404.72 o
  -2   4   6    34072.61    33442.60    394.89 o
  -1   4   6     4992.51     5155.50    110.11 o
   0   4   6     3291.23     3531.44    116.52 o
  -4   5   6      108.24       78.97     60.70 o
  -3   5   6      459.06      944.96     89.67 o
  -2   5   6    72680.51    71392.91    559.73 o
  -1   5   6       65.78      118.17     55.65 o
   0   5   6     1661.09     1655.90    101.51 o
  -5   6   6      112.67      315.79     80.75 o
  -4   6   6       91.94       52.45     66.66 o
  -3   6   6      283.54      441.24     79.91 o
  -2   6   6      217.01      170.82     81.06 o
  -1   6   6    10828.78    10521.45    246.89 o
   0   6   6    50984.13    50328.53    690.29 o
  -6   7   6    10533.77    10123.96    321.86 o
  -5   7   6      131.46      247.50     99.90 o
  -4   7   6    16121.27    16002.55    458.19 o
  -3   7   6     4988.45     5173.88    191.23 o
  -2   7   6     1269.61      865.07    154.70 o
  -1   7   6     2200.08     2488.01    187.57 o
   0   7   6     2269.35     2568.84    195.03 o
  -7   8   6      837.18      688.48    143.42 o
  -6   8   6     2911.82     3361.03    260.76 o
  -5   8   6     4890.79     5096.73    287.77 o
  -4   8   6    21423.85    22635.87    462.17 o
  -3   8   6    64528.91    63051.35    958.31 o
  -2   8   6     4822.72     4119.26    303.01 o
  -1   8   6     2388.99     2893.26    212.75 o
   0   8   6     3596.40     4057.78    249.31 o
  -8   9   6      686.79      951.94    189.77 o
  -7   9   6      470.65      515.92    222.15 o
  -6   9   6      172.24      391.03    167.31 o
  -5   9   6    16838.23    16656.09    539.29 o
  -4   9   6     5856.27     6218.31    311.96 o
  -3   9   6     3446.39     3712.57    320.31 o
  -2   9   6      266.50      527.08    196.78 o
  -1   9   6     8961.42     9015.75    591.29 o
   0   9   6     3880.44     3760.03    320.95 o
  -9  10   6     3635.04     3815.41    310.44 o
  -8  10   6     6369.68     7554.67    356.12 o
  -7  10   6     2427.91     2191.67    284.96 o
  -6  10   6     2303.39     2648.62    298.77 o
  -5  10   6     1040.97     1339.31    242.68 o
  -4  10   6     3609.25     3371.80    324.37 o
  -3  10   6     2945.11     2778.88    307.94 o
  -2  10   6     5276.73     6206.11    589.21 o
  -1  10   6     4080.40     3685.48    393.07 o
   0  10   6    15061.51    13534.29    561.39 o
 -10  11   6      190.59        3.71    227.88 o
  -9  11   6     2394.75     2653.44    293.37 o
  -8  11   6    37061.64    36062.24    798.53 o
  -7  11   6      628.90      811.74    334.76 o
  -6  11   6       48.82      -17.40    212.23 o
  -5  11   6     1959.56     1930.77    322.84 o
  -4  11   6     1043.49      781.98    255.55 o
  -3  11   6      595.82     1376.73    333.75 o
  -2  11   6    16637.87    16785.20    719.35 o
  -1  11   6     1790.59     1561.87    332.52 o
  -8  12   6      134.14      492.79    218.60 o
  -7  12   6      686.47      839.53    274.16 o
  -6  12   6     7221.73     7066.37    497.56 o
  -5  12   6     3854.00     3554.17    414.01 o
  -4  12   6     6766.52     7182.66    776.34 o
   0   1   7      985.23     1604.21     65.38 o
  -1   2   7     2858.12     3015.55     83.98 o
   0   2   7    28370.15    26816.19    248.03 o
  -2   3   7    46065.74    44210.81    344.78 o
  -1   3   7   104248.48    99204.92    648.07 o
   0   3   7     5573.25     5500.55    116.63 o
  -3   4   7    26096.17    25115.14    298.21 o
  -2   4   7     9941.90    10564.03    162.53 o
  -1   4   7       27.62      427.90     87.87 o
   0   4   7     7249.17     7166.59    156.83 o
  -4   5   7      950.35      880.24     85.05 o
  -3   5   7    10289.54    10493.24    243.42 o
  -2   5   7   156405.03   151916.97   1010.48 o
  -1   5   7     2650.32     2694.76     99.63 o
   0   5   7     3841.30     3432.26    129.80 o
  -5   6   7     8247.43     8613.33    209.22 o
  -4   6   7      495.23      405.96     78.49 o
  -3   6   7      552.20      642.73     94.44 o
  -2   6   7     4720.23     4764.97    173.62 o
  -1   6   7     1060.87     1025.06    114.63 o
   0   6   7      206.64       18.40    114.59 o
  -6   7   7    22964.53    23452.24    479.81 o
  -5   7   7      441.35      560.49    115.48 o
  -4   7   7     3187.75     3199.50    168.56 o
  -3   7   7      772.99      829.67    142.09 o
  -2   7   7     3775.80     3985.32    253.90 o
  -1   7   7    14047.29    13850.59    412.59 o
   0   7   7     8125.62     8656.82    375.45 o
  -7   8   7       84.54       23.10    133.04 o
  -6   8   7      172.44      258.01    134.68 o
  -5   8   7    25527.20    25808.75    574.70 o
  -4   8   7     4313.29     4315.08    256.02 o
  -3   8   7   101289.58    99424.75   1493.07 o
  -2   8   7    13764.97    13318.18    478.42 o
  -1   8   7     3241.69     2508.36    227.80 o
   0   8   7     5082.80     5161.84    274.72 o
  -8   9   7     6790.41     7214.35    354.51 o
  -7   9   7     4811.46     4542.85    311.42 o
  -6   9   7      100.31      216.25    178.94 o
  -5   9   7    21309.60    21131.15    611.11 o
  -4   9   7     4313.70     5652.95    352.13 o
  -3   9   7    18447.71    18492.03    526.79 o
  -2   9   7       95.82       66.37    186.40 o
  -1   9   7    23906.22    23079.32    735.58 o
   0   9   7     2165.99     1774.29    254.55 o
  -9  10   7     2153.92     1489.66    258.65 o
  -8  10   7      316.65      323.84    181.65 o
  -7  10   7      123.06      -58.90    228.17 o
  -6  10   7     2485.51     2539.21    385.09 o
  -5  10   7     3126.61     3014.18    315.54 o
  -4  10   7     1221.27     1898.29    270.87 o
  -3  10   7      302.74      147.84    183.84 o
  -2  10   7     1048.92     1193.36    260.48 o
  -1  10   7     1420.83     1779.87    316.17 o
   0  10   7     4052.45     4427.18    370.61 o
 -10  11   7     1331.71     1270.16    304.27 o
  -9  11   7       23.37      141.40    234.21 o
  -8  11   7    59617.05    56944.84   1032.41 o
  -7  11   7    13217.16    15177.74    613.53 o
  -6  11   7      534.39      282.99    232.21 o
  -5  11   7      266.22      119.10    237.51 o
  -4  11   7     1762.41     2013.83    329.01 o
  -3  11   7     1969.59     1978.15    286.98 o
  -2  11   7    27141.62    26943.89    878.65 o
  -1  11   7     9118.50     9311.39    595.46 o
  -8  12   7     1312.50     1087.66    269.58 o
  -7  12   7      313.02      507.71    263.05 o
  -6  12   7      207.12      184.36    262.10 o
  -5  12   7    13540.17    14032.12    688.26 o
  -4  12   7     3851.95     4288.16    524.00 o
   0   0   8   221804.17   205180.61   3112.72 o
   0   1   8   202180.94   190631.02   1128.47 o
  -1   2   8     4362.23     3686.29     98.72 o
   0   2   8      757.05      808.52     57.62 o
  -2   3   8       51.67      361.85     53.50 o
  -1   3   8    59271.14    60063.32    458.00 o
   0   3   8     2130.68     1902.82     83.39 o
  -3   4   8      127.00      339.65     65.64 o
  -2   4   8     6652.01     7145.57    147.90 o
  -1   4   8    11419.57    11985.21    161.72 o
   0   4   8      272.94      223.80     61.68 o
  -4   5   8       39.12      138.00     63.28 o
  -3   5   8    13011.28    14190.52    243.63 o
  -2   5   8   151957.56   146967.95    988.15 o
  -1   5   8     1735.02     1950.42     96.87 o
   0   5   8    14989.99    15577.39    285.22 o
  -5   6   8   147028.45   143983.95   1221.81 o
  -4   6   8      932.35     1147.36    110.19 o
  -3   6   8      805.75      878.97    100.53 o
  -2   6   8     2179.50     2080.41    117.45 o
  -1   6   8     1164.72     2123.30    129.50 o
   0   6   8    24737.79    26148.71    503.10 o
  -6   7   8   282865.97   272636.72   2628.54 o
  -5   7   8      194.19      132.40    100.94 o
  -4   7   8      155.80      188.13    111.31 o
  -3   7   8       73.19       33.35    114.65 o
  -2   7   8        8.28       75.09    124.13 o
  -1   7   8    14589.50    16168.00    477.84 o
   0   7   8   108017.70   105864.87   1230.75 o
  -7   8   8     1679.23     1961.68    249.55 o
  -6   8   8     7848.30     8052.52    322.76 o
  -5   8   8     7200.21     6685.97    413.97 o
  -4   8   8     5445.83     5426.61    281.39 o
  -3   8   8    81003.19    83266.05   1170.00 o
  -2   8   8     2308.27     2717.64    251.58 o
  -1   8   8      501.50      563.43    165.29 o
   0   8   8       69.71     -134.79    137.99 o
  -8   9   8     1525.91     1395.95    232.80 o
  -7   9   8    13034.20    12201.30    491.80 o
  -6   9   8      530.66      553.65    200.64 o
  -5   9   8     6129.41     6667.91    484.93 o
  -4   9   8    10479.70    10531.99    392.97 o
  -3   9   8      581.04      415.62    199.79 o
  -2   9   8       50.62      192.95    173.65 o
  -1   9   8    17117.23    16001.04    498.15 o
   0   9   8      645.28      664.84    213.89 o
  -9  10   8     2110.55     2494.46    306.12 o
  -8  10   8      974.82      884.79    231.29 o
  -7  10   8    17213.26    17686.32    610.74 o
  -6  10   8      240.20      353.76    204.68 o
  -5  10   8      264.67      360.22    223.85 o
  -4  10   8     6626.45     7174.94    423.38 o
  -3  10   8     1098.67     1529.31    252.76 o
  -2  10   8      634.03      765.99    219.46 o
  -1  10   8    13235.49    14817.04    899.86 o
   0  10   8     9739.18    10580.14    508.80 o
  -9  11   8       19.42      288.05    237.91 o
  -8  11   8    63906.70    63285.54   1191.74 o
  -7  11   8       45.01       48.85    256.17 o
  -6  11   8     4518.42     4247.88    385.44 o
  -5  11   8    17152.82    17391.34    710.12 o
  -4  11   8      510.76      648.56    290.19 o
  -3  11   8     1518.33     1958.50    307.61 o
  -2  11   8    33732.78    33792.48   1564.89 o
  -7  12   8     1759.31     2105.56    376.62 o
  -6  12   8     2270.42     2372.94    435.98 o
  -5  12   8    80460.49    81574.74   1866.50 o
   0   1   9   107003.79   104970.73    679.81 o
  -1   2   9      105.49      112.64     50.17 o
   0   2   9     3867.22     3940.34     96.79 o
  -2   3   9     9865.71    10350.00    161.52 o
  -1   3   9    13475.83    13827.30    177.46 o
   0   3   9     5305.96     5419.68    127.89 o
  -3   4   9     9470.03     9115.45    170.66 o
  -2   4   9     3713.64     3982.68    121.32 o
  -1   4   9    37717.28    36969.51    337.59 o
   0   4   9     3196.86     3150.09    114.81 o
  -4   5   9     4048.07     4087.78    180.38 o
  -3   5   9    13334.24    13709.55    244.02 o
  -2   5   9     4339.43     4740.47    149.34 o
  -1   5   9     8221.59     8459.96    161.11 o
   0   5   9    32885.50    33093.88    431.19 o
  -5   6   9   102321.52    98600.85   1008.41 o
  -4   6   9     1547.96     1738.20    131.12 o
  -3   6   9     1369.57     1521.23    125.47 o
  -2   6   9     3375.99     2867.61    144.51 o
  -1   6   9     6172.25     6555.14    214.98 o
   0   6   9      125.54      411.09    127.15 o
  -6   7   9   148493.17   143389.48   1576.10 o
  -5   7   9        3.55      217.19    107.40 o
  -4   7   9        0.96     -102.47    102.47 o
  -3   7   9     1202.64      956.51    173.28 o
  -2   7   9     6497.73     5925.52    272.38 o
  -1   7   9    10255.29    10246.16    344.12 o
   0   7   9    60504.84    57525.73    874.06 o
  -7   8   9      250.14      475.01    264.21 o
  -6   8   9    13211.87    12394.92    463.10 o
  -5   8   9     1959.21     2258.05    248.30 o
  -4   8   9     3358.31     3484.36    250.63 o
  -3   8   9     6914.57     8254.64    486.34 o
  -2   8   9     4263.63     4717.57    300.35 o
  -1   8   9     3118.23     3317.06    303.79 o
   0   8   9     3076.78     3147.36    339.58 o
  -8   9   9     3883.36     4256.50    322.58 o
  -7   9   9    10016.79     9370.89    503.90 o
  -6   9   9       11.76       77.24    169.43 o
  -5   9   9     1533.78     2253.56    278.72 o
  -4   9   9    23209.19    24771.64    840.37 o
  -3   9   9    16565.66    15911.50    509.03 o
  -2   9   9      921.31      712.99    212.17 o
  -1   9   9     6627.42     7176.50    361.01 o
   0   9   9     2713.98     3068.48    300.60 o
  -9  10   9      554.43      805.74    264.93 o
  -8  10   9      256.39      319.33    215.20 o
  -7  10   9     7123.44     7987.72    695.52 o
  -6  10   9     3271.61     3190.92    358.90 o
  -5  10   9     4630.04     4744.58    420.35 o
  -4  10   9      303.22      602.71    243.24 o
  -3  10   9     4950.18     4811.01    388.54 o
  -2  10   9      714.92      690.72    248.90 o
  -1  10   9    28455.75    29956.30   1297.33 o
   0  10   9     1784.13      984.38    399.52 o
  -9  11   9      832.11      735.49    277.05 o
  -8  11   9     4656.43     6101.13    528.63 o
  -7  11   9    11965.10    12385.50    641.27 o
  -6  11   9     8214.27     7067.52    531.86 o
  -5  11   9     8416.00     8357.03    627.20 o
  -4  11   9      751.21     1113.46    341.86 o
  -3  11   9       18.44       97.42    236.69 o
  -2  11   9     6989.08     6844.28    666.52 o
   0   0  10  1268411.50  1013375.50  17378.29 o
   0   1  10    39321.90    38749.26    351.11 o
  -1   2  10     5119.08     4366.91    114.71 o
   0   2  10     1978.29     1984.95     81.63 o
  -2   3  10      317.76      238.11     55.01 o
  -1   3  10     1005.86     1146.99     84.80 o
   0   3  10     7102.32     7587.74    165.74 o
  -3   4  10      314.90      326.33     74.55 o
  -2   4  10   171162.50   164187.97   1321.77 o
  -1   4  10     1615.71     1794.53     93.72 o
   0   4  10     3386.29     3489.29    132.07 o
  -4   5  10      140.73       85.58     78.04 o
  -3   5  10      172.48      303.15     82.24 o
  -2   5  10     2930.61     2927.24    131.38 o
  -1   5  10     8633.07     8311.28    186.47 o
   0   5  10     9721.75     9933.02    243.33 o
  -5   6  10    10911.06    11177.95    289.58 o
  -4   6  10       80.29      -15.52     87.50 o
  -3   6  10     1115.69     1383.94    134.65 o
  -2   6  10     4384.92     4214.20    150.73 o
  -1   6  10    12544.01    12139.06    272.74 o
   0   6  10   282439.97   277096.59   2874.30 o
  -6   7  10    23671.44    25313.61    558.48 o
  -5   7  10    25934.52    27618.07    542.90 o
  -4   7  10     2471.12     2988.54    204.02 o
  -3   7  10     3840.00     3754.22    215.74 o
  -2   7  10      283.06      573.41    182.57 o
  -1   7  10      896.75      660.57    151.75 o
   0   7  10     7900.33     7300.05    393.62 o
  -7   8  10    32874.97    31543.37   1120.03 o
  -6   8  10     6693.66     6126.14    407.96 o
  -5   8  10       92.85     -155.83    181.60 o
  -4   8  10    60483.50    57875.39    947.33 o
  -3   8  10      401.85      450.88    188.89 o
  -2   8  10      594.96      825.25    206.98 o
  -1   8  10      196.67      347.74    163.08 o
   0   8  10      130.82       24.67    175.31 o
  -8   9  10       13.25       98.81    189.64 o
  -7   9  10      282.39     -115.68    305.31 o
  -6   9  10      466.16      327.02    217.56 o
  -5   9  10      196.72      -69.81    186.51 o
  -4   9  10     3143.67     3551.89    321.49 o
  -3   9  10    10276.26     9174.20    451.39 o
  -2   9  10     2304.85     2294.02    288.10 o
  -1   9  10      207.12      423.45    181.03 o
   0   9  10    12450.74    11192.42    523.65 o
  -9  10  10       29.32       44.35    213.28 o
  -8  10  10     9047.83     8831.48    489.07 o
  -7  10  10        7.04      101.07    218.36 o
  -6  10  10     1070.63      605.34    259.48 o
  -5  10  10     2294.49     2922.88    561.11 o
  -4  10  10       28.81      350.55    236.09 o
  -3  10  10       62.69       88.85    199.08 o
  -2  10  10     1254.99      960.08    281.66 o
  -1  10  10     3114.12     3479.16    457.22 o
   0  10  10       74.41       86.60    223.56 o
  -9  11  10      174.98      -66.56    235.79 o
  -8  11  10      310.68      529.20    324.52 o
  -7  11  10     3484.32     2467.21    368.52 o
  -6  11  10     1008.30     1312.61    313.94 o
  -5  11  10       94.79      -27.56    285.25 o
  -4  11  10    10481.18    10405.54    683.07 o
  -3  11  10     1195.42      646.57    267.15 o
  -2  11  10      587.30      785.85    349.79 o
   0   1  11     4939.88     4796.53    138.52 o
  -1   2  11      659.95      614.15     72.93 o
   0   2  11     1497.08     1395.28     85.97 o
  -2   3  11     7558.50     7704.52    157.98 o
  -1   3  11     3437.84     3339.75    116.23 o
   0   3  11      876.62      968.23     84.13 o
  -3   4  11    15420.45    15294.57    243.45 o
  -2   4  11   229930.31   223417.47   1687.10 o
  -1   4  11     7139.39     7414.42    181.40 o
   0   4  11     3030.90     3146.13    137.76 o
  -4   5  11       20.98       93.07     85.61 o
  -3   5  11     4736.82     4441.67    170.01 o
  -2   5  11     5544.84     5618.61    180.98 o
  -1   5  11     9613.38     9434.09    218.28 o
   0   5  11     1777.56     1981.75    164.23 o
  -5   6  11     6512.11     6943.10    286.03 o
  -4   6  11     1290.88     1695.08    167.03 o
  -3   6  11     1387.35     1507.70    155.91 o
  -2   6  11      710.22      705.67    109.10 o
  -1   6  11      118.92       48.32     81.60 o
   0   6  11       47.16      -63.49    141.32 o
  -6   7  11     4147.52     4432.22    352.27 o
  -5   7  11     1142.58      848.87    156.18 o
  -4   7  11     1621.93     1566.97    169.08 o
  -3   7  11       43.44      224.07    127.54 o
  -2   7  11     4936.91     4905.23    266.16 o
  -1   7  11     1164.94     1113.67    168.78 o
   0   7  11     1241.91     1050.47    162.17 o
  -7   8  11      300.82      830.13    333.02 o
  -6   8  11       68.79      218.35    198.31 o
  -5   8  11     5113.17     5456.94    395.77 o
  -4   8  11    58896.71    58485.86   1033.82 o
  -3   8  11      637.13      769.00    204.64 o
  -2   8  11     3586.29     4194.82    326.32 o
  -1   8  11      571.44      648.99    172.15 o
   0   8  11      275.53      149.81    159.00 o
  -8   9  11     4365.50     4541.84    465.49 o
  -7   9  11     1445.22     1686.38    346.60 o
  -6   9  11     2138.76     2303.26    320.72 o
  -5   9  11      135.44      100.32    201.36 o
  -4   9  11     6402.58     5632.10    374.76 o
  -3   9  11    11492.49    12293.83    511.22 o
  -2   9  11        3.15       71.69    189.27 o
  -1   9  11      267.75      508.64    186.56 o
   0   9  11     6390.94     6854.12    481.29 o
  -9  10  11      368.14      364.85    233.04 o
  -8  10  11    31847.95    32414.73   1325.56 o
  -7  10  11     3236.05     3737.02    461.65 o
  -6  10  11     1812.42     2260.40    347.42 o
  -5  10  11     2785.04     3473.89    429.61 o
  -4  10  11      233.64      118.77    228.29 o
  -3  10  11     2592.19     2799.00    392.29 o
  -2  10  11    36604.93    35015.49    969.39 o
  -1  10  11    10882.00    10920.49    823.20 o
   0  10  11     5431.70     5517.33    797.12 o
  -8  11  11      516.89      766.37    339.62 o
  -7  11  11    16039.32    16300.56    897.44 o
  -6  11  11      397.89      747.51    322.80 o
  -5  11  11        6.49     -247.31    247.31 o
  -4  11  11      578.46      835.71    330.31 o
  -3  11  11     1747.74     1674.65    380.35 o
   0   0  12    56685.57    56659.18   1516.81 o
   0   1  12     2036.40     2158.75    117.48 o
  -1   2  12       59.43       89.29     71.51 o
   0   2  12     2962.75     3237.84    136.61 o
  -2   3  12    17062.77    17481.65    260.74 o
  -1   3  12     4530.48     4655.19    150.65 o
   0   3  12     1962.89     2402.83    117.49 o
  -3   4  12    22506.06    22297.52    317.05 o
  -2   4  12     6731.79     6593.19    196.60 o
  -1   4  12   119703.01   117081.97   1009.79 o
   0   4  12       29.48       60.22     81.76 o
  -4   5  12     1212.68     1708.32    135.28 o
  -3   5  12    55533.67    56697.98    673.37 o
  -2   5  12    16306.93    16203.33    311.57 o
  -1   5  12     6962.55     6295.89    207.49 o
   0   5  12      489.79      683.00    127.69 o
  -5   6  12     3104.40     3433.60    245.81 o
  -4   6  12     9886.23    10383.54    438.85 o
  -3   6  12      340.10      107.71    100.69 o
  -2   6  12      718.84      698.80    171.00 o
  -1   6  12    19802.36    19937.96    459.31 o
   0   6  12    16668.83    17329.40    477.97 o
  -6   7  12     7412.75     7841.56    442.34 o
  -5   7  12    17397.45    18539.96    449.25 o
  -4   7  12     1389.86      978.72    221.12 o
  -3   7  12    17753.70    17423.98    523.26 o
  -2   7  12       15.95      233.12    153.28 o
  -1   7  12     6060.19     6477.07    286.34 o
   0   7  12     1183.65     1150.83    264.04 o
  -7   8  12    11125.31    12024.85    775.89 o
  -6   8  12     6651.41     6051.46    491.20 o
  -5   8  12     7167.38     7001.93    440.24 o
  -4   8  12     1940.03     1200.01    223.21 o
  -3   8  12    18165.19    17811.71    586.23 o
  -2   8  12     5848.93     6551.69    385.58 o
  -1   8  12     1488.03     1992.37    221.99 o
   0   8  12     2566.87     2338.96    249.39 o
  -8   9  12     3708.95     3480.65    325.87 o
  -7   9  12     3630.54     4255.22    596.42 o
  -6   9  12     3240.18     2534.01    391.31 o
  -5   9  12     8301.46     8212.57    499.78 o
  -4   9  12    74475.11    75388.73   1401.42 o
  -3   9  12     4662.68     3618.18    339.71 o
  -2   9  12      878.67      929.89    238.41 o
  -1   9  12     1567.02     1844.77    273.94 o
   0   9  12     3215.11     3274.58    371.40 o
  -9  10  12     4672.61     4213.74    422.80 o
  -8  10  12      731.43      795.20    322.77 o
  -7  10  12    37686.30    36565.01   1658.13 o
  -6  10  12     4423.25     3944.73    415.56 o
  -5  10  12      794.76     1269.59    341.50 o
  -4  10  12      278.22      462.97    256.51 o
  -3  10  12     1918.74     2233.93    417.18 o
  -2  10  12       45.78      116.48    231.66 o
  -1  10  12    57546.30    60551.93   2198.63 o
  -7  11  12     4688.52     4150.31    509.95 o
  -6  11  12      960.12     1393.45    360.09 o
  -5  11  12      407.60      270.88    386.04 o
  -4  11  12      385.69      506.65    307.39 o
   0   1  13    15595.45    15306.06    271.11 o
  -1   2  13      239.62      192.05     81.78 o
   0   2  13      805.69      667.64     98.26 o
  -2   3  13     8410.40     9431.74    209.52 o
  -1   3  13    34821.71    34275.88    409.12 o
   0   3  13      149.34      118.37     86.08 o
  -3   4  13    26631.66    26238.44    379.98 o
  -2   4  13    42064.53    41929.56    499.12 o
  -1   4  13   214230.34   211489.41   1591.68 o
   0   4  13     1922.49     1338.74    166.30 o
  -4   5  13      912.08      959.46    157.48 o
  -3   5  13    60738.13    64379.46    781.70 o
  -2   5  13   112469.46   107027.34   1011.49 o
  -1   5  13      163.94      166.27     99.77 o
   0   5  13     9989.99     8949.43    292.50 o
  -5   6  13     9055.74     8632.64    354.20 o
  -4   6  13     2255.32     2811.21    267.82 o
  -3   6  13      103.33      198.90    114.61 o
  -2   6  13      145.74      501.30    116.13 o
  -1   6  13     2008.08     2275.51    198.22 o
   0   6  13        4.12      -73.28    183.50 o
  -6   7  13    22030.37    21574.60   1161.97 o
  -5   7  13      263.01      273.06    157.74 o
  -4   7  13     1177.05     1150.08    207.05 o
  -3   7  13    37300.75    38609.20    802.92 o
  -2   7  13        6.39       27.47    164.54 o
  -1   7  13     6132.12     6917.78    294.97 o
   0   7  13    10035.48     9125.25    670.58 o
  -7   8  13       11.55       54.23    297.47 o
  -6   8  13     1165.34      818.33    284.69 o
  -5   8  13      392.63      993.14    280.19 o
  -4   8  13     6177.32     6473.84    378.90 o
  -3   8  13    94179.22    92125.84   2133.60 o
  -2   8  13     3003.53     3379.69    428.37 o
  -1   8  13      155.51      149.50    190.76 o
   0   8  13      592.54      495.74    189.26 o
  -8   9  13      417.70      325.03    305.41 o
  -7   9  13      915.54     1173.18    324.02 o
  -6   9  13      271.23     -146.63    227.68 o
  -5   9  13    13919.04    14819.05    709.13 o
  -4   9  13   164509.94   162956.13   2188.94 o
  -3   9  13      244.36      137.60    201.52 o
  -2   9  13     3779.31     4452.80    432.65 o
  -1   9  13    21701.97    20727.73    681.96 o
   0   9  13      162.22     -222.89    222.89 o
  -9  10  13      612.64      873.68    727.72 o
  -8  10  13     3677.85     2904.50    486.40 o
  -7  10  13    61476.42    61585.02   1544.24 o
  -6  10  13     3272.05     3394.08    447.86 o
  -5  10  13       54.51      156.20    347.55 o
  -4  10  13      814.38      662.72    268.68 o
  -3  10  13      166.28      360.23    227.29 o
  -2  10  13     4374.52     4565.90    535.33 o
  -1  10  13   114432.98   120689.74   4744.34 o
  -5  11  13     2256.76     1675.95    792.82 o
   0   0  14     3758.76     3954.04    375.79 o
   0   1  14     2997.09     3197.60    151.48 o
  -1   2  14     3351.49     3444.42    183.54 o
   0   2  14     9227.76     9260.32    243.39 o
  -2   3  14     1425.42     1853.40    138.52 o
  -1   3  14    30242.46    30347.55    466.97 o
   0   3  14    12053.20    11832.68    302.78 o
  -3   4  14    14102.36    13602.49    330.08 o
  -2   4  14     9475.35     9309.42    310.16 o
  -1   4  14    39267.86    39299.72    552.79 o
   0   4  14     1021.57     1064.39    139.43 o
  -4   5  14      298.05      202.10    134.65 o
  -3   5  14     4025.62     5269.81    246.53 o
  -2   5  14    45754.36    45506.88    640.42 o
  -1   5  14    11191.98    10755.56    309.60 o
   0   5  14    16655.33    16661.81    401.65 o
  -5   6  14    11187.99    10764.26    396.92 o
  -4   6  14       69.65       17.99    137.85 o
  -3   6  14    10582.36    10465.17    310.29 o
  -2   6  14     1251.43     1308.98    157.51 o
  -1   6  14      714.66      522.01    147.64 o
   0   6  14       28.50       93.58    183.42 o
  -6   7  14      931.25      895.60    247.30 o
  -5   7  14     3766.61     4357.71    313.18 o
  -4   7  14     7679.82     7731.53    382.04 o
  -3   7  14    19634.61    19214.54    719.22 o
  -2   7  14     1403.18     1707.04    251.99 o
  -1   7  14      192.25        8.93    203.87 o
   0   7  14     3303.98     3198.57    354.19 o
  -7   8  14     2450.64     2196.95    435.76 o
  -6   8  14        9.51      188.14    269.74 o
  -5   8  14     2781.81     3401.23    399.96 o
  -4   8  14     1655.99      975.37    227.18 o
  -3   8  14    44548.71    44143.93    930.36 o
  -2   8  14      876.95     1033.65    234.64 o
  -1   8  14      207.61       87.86    197.55 o
   0   8  14     5321.74     6127.19    473.95 o
  -8   9  14       47.16       23.08    270.43 o
  -7   9  14      156.64     -156.91    244.18 o
  -6   9  14     5873.32     6135.85    535.45 o
  -5   9  14     5230.88     5243.46    571.25 o
  -4   9  14    30171.77    29275.11    923.81 o
  -3   9  14     6699.78     6184.55    418.96 o
  -2   9  14     4596.01     4700.18    440.37 o
  -1   9  14     4385.62     4233.60    340.74 o
   0   9  14     3375.80     3276.18    381.17 o
  -8  10  14     1627.68     1422.87    376.50 o
  -7  10  14    14729.05    15420.93    817.16 o
  -6  10  14      175.96      825.35    369.25 o
  -5  10  14      313.06        2.18    283.43 o
  -4  10  14     3903.53     3386.34    613.02 o
  -3  10  14      858.19      849.87    272.86 o
  -2  10  14      710.18      534.61    306.64 o
   0   1  15      585.94      607.23    101.89 o
  -1   2  15    13431.91    12842.04    310.31 o
   0   2  15        2.86       10.95     96.58 o
  -2   3  15    23268.31    23416.01    428.36 o
  -1   3  15      104.92      146.16    106.87 o
   0   3  15      292.10      536.98    128.04 o
  -3   4  15     1168.38     1627.14    176.22 o
  -2   4  15   206645.56   202146.48   1769.37 o
  -1   4  15    32306.90    32297.66    533.04 o
   0   4  15      115.83      178.87    121.26 o
  -4   5  15     5828.20     5332.42    281.79 o
  -3   5  15     9592.08    10893.35    364.73 o
  -2   5  15     5441.70     5243.61    258.10 o
  -1   5  15       68.91      228.33    121.06 o
   0   5  15     6260.22     5842.14    273.33 o
  -5   6  15     7585.47     7168.43    348.98 o
  -4   6  15     2345.84     2630.93    284.89 o
  -3   6  15       36.21       98.01    119.79 o
  -2   6  15     1399.90     1478.17    165.40 o
  -1   6  15      121.59       77.83    150.71 o
   0   6  15      165.44      -20.06    195.45 o
  -6   7  15     2858.29     1852.20    295.10 o
  -5   7  15      143.21      -59.22    155.97 o
  -4   7  15      245.39      103.44    171.68 o
  -3   7  15     6147.87     7386.89    446.22 o
  -2   7  15      173.97      186.07    185.79 o
  -1   7  15      940.43      248.43    251.35 o
   0   7  15     2336.66     2283.61    429.74 o
  -7   8  15       21.70      -66.22    422.24 o
  -6   8  15      411.35      328.79    256.37 o
  -5   8  15      777.78      795.60    329.08 o
  -4   8  15    39532.64    40761.97    990.58 o
  -3   8  15     4072.79     3035.51    313.60 o
  -2   8  15     1972.58     1976.09    390.20 o
  -1   8  15      405.71      528.66    193.77 o
   0   8  15     1073.09      512.46    272.91 o
  -8   9  15     3246.97     3894.60    480.68 o
  -7   9  15      860.51      597.94    317.19 o
  -6   9  15      571.01      810.08    343.28 o
  -5   9  15       47.57      219.68    405.12 o
  -4   9  15    14943.55    14372.08    601.49 o
  -3   9  15    10851.79    10653.73    520.00 o
  -2   9  15     1738.05     2049.53    349.71 o
  -1   9  15       42.61      -48.10    262.59 o
  -7  10  15     5840.08     6331.73    591.24 o
  -6  10  15      122.82      186.45    329.34 o
  -5  10  15      616.24      265.16    344.57 o
  -4  10  15      445.98      190.99    266.43 o
  -3  10  15      835.65      800.96    300.01 o
   0   0  16   445268.91   411855.28   7629.11 o
   0   1  16     3777.32     4280.27    220.84 o
  -1   2  16     1183.34     1528.73    159.43 o
   0   2  16      904.38      937.17    142.91 o
  -2   3  16     4865.98     4482.83    225.69 o
  -1   3  16      589.23      532.89    127.24 o
   0   3  16    12686.44    13120.81    357.29 o
  -3   4  16     1503.00     1697.32    187.56 o
  -2   4  16   121224.51   119747.90   1205.19 o
  -1   4  16     4588.74     4594.99    238.54 o
   0   4  16        8.79      -46.16    126.69 o
  -4   5  16      446.04      593.36    171.54 o
  -3   5  16     3864.66     3887.22    285.54 o
  -2   5  16      292.17      308.73    140.96 o
  -1   5  16     9334.74    10025.44    346.79 o
   0   5  16      254.58      360.57    142.70 o
  -5   6  16      112.71      109.04    156.85 o
  -4   6  16      125.42     -132.36    157.56 o
  -3   6  16    11107.14    10658.80    376.57 o
  -2   6  16      389.68      344.60    164.26 o
  -1   6  16     4163.23     4287.67    278.42 o
   0   6  16   132231.83   132060.63   2062.28 o
  -6   7  16     1536.09      992.52    422.12 o
  -5   7  16    11145.50    12097.26    485.56 o
  -4   7  16     1296.28     1214.43    290.22 o
  -3   7  16      367.23      459.11    205.78 o
  -2   7  16     4852.65     4750.26    407.80 o
  -1   7  16      986.33      602.39    246.52 o
   0   7  16      732.58      461.07    259.82 o
  -7   8  16    14659.72    15370.49   1795.99 o
  -6   8  16     1257.00      526.06    369.22 o
  -5   8  16     1384.59     1122.98    365.89 o
  -4   8  16    59744.02    56362.99   1202.55 o
  -3   8  16      185.62      162.22    200.83 o
  -2   8  16     3825.47     4636.28    565.07 o
  -1   8  16     1413.87     1034.72    287.90 o
   0   8  16      743.58     1475.63    384.07 o
  -8   9  16      553.64     1187.51    354.17 o
  -7   9  16      244.12      196.07    285.86 o
  -6   9  16     7295.20     6830.09   1550.22 o
  -5   9  16      784.23      706.00    369.79 o
  -4   9  16     2972.29     3386.14    390.74 o
  -3   9  16    24593.42    22926.40    810.87 o
  -2   9  16       23.74       24.01    254.15 o
  -1   9  16        4.54      -18.26    263.30 o
   0   1  17    52972.66    56182.48    911.31 o
  -1   2  17     4890.64     4779.53    252.60 o
   0   2  17       28.18      -82.03    114.07 o
  -2   3  17    12300.74    10640.99    359.25 o
  -1   3  17     5470.58     4724.39    252.30 o
   0   3  17     2823.18     2590.36    217.33 o
  -3   4  17      861.70     1394.39    195.49 o
  -2   4  17    20230.51    19936.35    468.41 o
  -1   4  17     9297.24     7829.52    341.13 o
   0   4  17     1830.79     1962.88    220.26 o
  -4   5  17        4.35      200.78    165.03 o
  -3   5  17    16510.89    15039.16    490.07 o
  -2   5  17    19269.29    18479.46    492.12 o
  -1   5  17     1324.41     1256.21    189.95 o
   0   5  17     2417.70     2853.92    233.60 o
  -5   6  17    36745.61    36872.63    829.93 o
  -4   6  17     1382.81     1134.43    233.48 o
  -3   6  17      609.59      675.61    203.65 o
  -2   6  17      106.09     -128.84    128.84 o
  -1   6  17     6817.31     7765.79    355.29 o
   0   6  17      152.53       29.97    207.80 o
  -6   7  17    73207.51    72294.13   1425.96 o
  -5   7  17      463.17      367.12    215.83 o
  -4   7  17      240.44      121.27    187.45 o
  -3   7  17       34.78      243.44    252.85 o
  -2   7  17     1402.44     1235.55    282.88 o
  -1   7  17    19114.59    18986.21    723.68 o
   0   7  17    33689.59    33511.98    949.56 o
  -7   8  17       47.46       -3.41    327.99 o
  -6   8  17     4534.48     4600.43    557.20 o
  -5   8  17    14217.14    12716.26    941.43 o
  -4   8  17     4227.86     4317.86    399.43 o
  -3   8  17    21641.49    21776.26    880.50 o
  -2   8  17    12439.10    11582.75    750.91 o
  -1   8  17     2155.94     2212.62    353.75 o
   0   8  17     1524.77     2451.37    443.10 o
  -7   9  17      491.65      382.37    304.14 o
  -6   9  17       78.33     -142.65    417.26 o
  -5   9  17     3696.67     3953.78    726.98 o
  -4   9  17     6604.11     6249.70    488.48 o
  -3   9  17    17069.80    17580.97    773.16 o
  -2   9  17       67.78     -209.82    254.24 o
   0   0  18    27201.72    26441.87   1181.74 o
   0   1  18    66580.57    68006.98    867.71 o
  -1   2  18     2015.76     2212.30    199.37 o
   0   2  18       48.41       24.70    121.50 o
  -2   3  18      409.33      658.32    161.33 o
  -1   3  18    22251.63    23644.54    501.52 o
   0   3  18       10.54     -132.90    132.90 o
  -3   4  18      269.32      319.35    155.07 o
  -2   4  18     7492.24     9144.70    354.84 o
  -1   4  18     6914.45     7756.09    353.56 o
   0   4  18      622.37      389.49    163.67 o
  -4   5  18     1092.43     1181.54    221.87 o
  -3   5  18     9227.31     9744.25    423.33 o
  -2   5  18    60053.38    61560.72    966.93 o
  -1   5  18       61.00      159.71    154.58 o
   0   5  18     5998.40     5180.08    313.38 o
  -5   6  18    72612.31    69357.25   1135.61 o
  -4   6  18     1327.38      881.22    229.07 o
  -3   6  18       73.08       26.30    142.07 o
  -2   6  18     1336.93      980.42    196.18 o
  -1   6  18     2046.15     1733.11    249.66 o
   0   6  18     5465.61     5469.44    443.39 o
  -6   7  18   154332.42   150054.84   2712.21 o
  -5   7  18      283.55      368.95    217.59 o
  -4   7  18        5.74      212.48    196.98 o
  -3   7  18      185.56     -227.92    227.92 o
  -2   7  18      130.92      427.70    288.41 o
  -1   7  18    10708.21    10284.05    578.15 o
   0   7  18    62896.83    61652.63   1345.34 o
  -7   8  18       64.59      586.91    388.63 o
  -6   8  18     5204.49     5107.69    592.86 o
  -5   8  18     4645.31     4696.54    560.36 o
  -4   8  18     2726.63     3106.33    371.72 o
  -3   8  18    38160.05    37173.67   1351.94 o
  -2   8  18     1366.90     1209.68    346.21 o
  -1   8  18      598.21      999.75    302.83 o
  -5   9  18     2038.46     2251.93    487.54 o
  -4   9  18     4941.82     4832.51    525.56 o
   0   1  19    10127.45     8845.42    316.86 o
  -1   2  19      235.76      507.45    154.58 o
   0   2  19     1526.79      754.57    181.17 o
  -2   3  19     1331.74      843.38    169.56 o
  -1   3  19    14792.37    15846.91    442.50 o
   0   3  19     1040.12     1125.29    190.72 o
  -3   4  19       22.67     -141.44    141.44 o
  -2   4  19      264.39      177.76    152.24 o
  -1   4  19     2166.44     2136.34    240.63 o
   0   4  19      112.29       33.25    157.80 o
  -4   5  19     1366.95     1009.13    199.58 o
  -3   5  19     2201.42     2154.76    248.72 o
  -2   5  19    11910.07    12309.92    449.74 o
  -1   5  19     1947.27     1673.54    226.16 o
   0   5  19     5767.52     5985.29    344.81 o
  -5   6  19    16276.47    16295.03    552.58 o
  -4   6  19     1737.53     1792.22    278.83 o
  -3   6  19      336.88      315.54    178.84 o
  -2   6  19     2923.91     2923.84    338.90 o
  -1   6  19      739.99      999.14    309.12 o
   0   6  19        5.96       79.84    257.93 o
  -6   7  19    21854.26    21702.14   1874.38 o
  -5   7  19        3.36       32.40    209.21 o
  -4   7  19     1686.27     1399.64    265.20 o
  -3   7  19    10021.25    10014.56    640.70 o
  -2   7  19     1355.06     1752.53    372.41 o
  -1   7  19      388.70     1008.46    290.67 o
   0   7  19     6754.23     7936.23    640.60 o
  -6   8  19     1829.41     2150.76    461.43 o
  -5   8  19      165.90      -18.28    278.25 o
  -4   8  19       59.85       99.69    279.29 o
  -3   8  19    15484.59    13775.73    760.13 o
  -2   8  19      133.04      447.02    330.06 o
   0   0  20   132436.69   146162.41   3563.72 o
   0   1  20    16002.42    14936.50    409.58 o
  -1   2  20     1751.55      781.02    217.54 o
   0   2  20        4.59       23.64    141.19 o
  -2   3  20     2111.14     1538.85    193.16 o
  -1   3  20    23228.40    25103.14    554.38 o
   0   3  20    10793.78    13819.32    460.17 o
  -3   4  20     4878.61     4933.06    308.43 o
  -2   4  20    12075.46    11280.89    419.68 o
  -1   4  20     5309.61     5335.38    337.80 o
   0   4  20       23.97      162.45    169.64 o
  -4   5  20      343.25       -5.36    164.79 o
  -3   5  20     1823.63     1204.23    221.22 o
  -2   5  20    24836.35    26021.84    636.48 o
  -1   5  20      196.29     -162.47    162.47 o
   0   5  20     1761.31     1677.35    244.64 o
  -5   6  20     7467.99     7588.92    427.34 o
  -4   6  20        1.28      138.43    195.82 o
  -3   6  20     4083.67     5171.78    345.50 o
  -2   6  20     2743.02     2459.10    262.73 o
  -1   6  20     4919.56     5581.54    535.60 o
   0   6  20    28257.80    31813.19   1126.61 o
  -6   7  20    24832.55    25528.82    987.45 o
  -5   7  20       56.89     -233.66    233.66 o
  -4   7  20     5503.70     5471.01    461.60 o
  -3   7  20     9271.05     9653.65    844.84 o
  -2   7  20       18.44      246.75    298.39 o
  -1   7  20      920.55      658.79    322.76 o
   0   1  21    10861.88    13627.18    411.37 o
  -1   2  21      193.83      261.02    162.25 o
   0   2  21     1358.83     1859.87    209.10 o
  -2   3  21     5953.72     7511.57    343.63 o
  -1   3  21      646.09      237.17    153.10 o
   0   3  21     2803.26     3044.48    267.62 o
  -3   4  21      473.58      156.97    161.04 o
  -2   4  21   230697.97   226577.73   2361.66 o
  -1   4  21      420.42      290.79    188.49 o
   0   4  21       78.92        6.43    172.21 o
  -4   5  21      360.94      396.05    228.86 o
  -3   5  21     1068.42     1304.07    238.14 o
  -2   5  21     1661.43     1131.79    231.23 o
  -1   5  21    14334.01    15543.84    532.52 o
   0   5  21     2342.88     2772.09    290.24 o
  -5   6  21     4034.36     3435.17    374.85 o
  -4   6  21     1634.87     1958.23    285.13 o
  -3   6  21     2025.21     1917.31    367.10 o
  -2   6  21      374.57      209.34    196.19 o
  -1   6  21     1133.11     1306.77    303.69 o
   0   6  21      175.42      -34.57    286.15 o
  -5   7  21     1084.81     1109.46    328.50 o
  -4   7  21      185.52      164.59    283.84 o
  -3   7  21      353.90      571.28    324.02 o
  -2   7  21    10981.81    10249.56    693.19 o
   0   0  22     6067.87     6949.65    815.85 o
   0   1  22     5503.89     5867.33    308.56 o
  -1   2  22     4013.59     3579.56    254.59 o
   0   2  22      269.19      203.59    153.68 o
  -2   3  22     2964.03     3394.13    263.58 o
  -1   3  22     8723.92     7710.66    376.38 o
   0   3  22      677.34      750.36    200.31 o
  -3   4  22    15723.66    16203.27    534.73 o
  -2   4  22     5531.49     5498.81    351.94 o
  -1   4  22    36827.41    36545.73    801.22 o
   0   4  22      409.17      467.39    203.57 o
  -4   5  22     1060.56     1187.93    237.12 o
  -3   5  22    14338.41    14254.47    566.93 o
  -2   5  22    26848.18    25959.55    729.13 o
  -1   5  22     7994.78     8048.32    428.94 o
   0   5  22      497.71      581.56    296.58 o
  -5   6  22      111.73     -100.47    208.22 o
  -4   6  22     5111.92     5009.98    372.17 o
  -3   6  22      255.72      278.33    214.05 o
  -2   6  22        5.65       38.67    197.59 o
  -1   6  22     9884.89    10125.91    560.09 o
   0   1  23      974.56     1458.48    220.55 o
  -1   2  23      499.53      479.52    175.28 o
   0   2  23      280.27      520.27    177.95 o
  -2   3  23     2652.73     3946.92    291.76 o
  -1   3  23     6910.52     5525.81    334.87 o
   0   3  23      414.13      266.09    194.49 o
  -3   4  23     6310.29     5735.14    354.59 o
  -2   4  23     1512.51     1880.66    260.91 o
  -1   4  23    55068.10    60070.14   1082.46 o
   0   4  23        5.90     -191.85    191.85 o
  -4   5  23      929.29      900.66    244.99 o
  -3   5  23    15385.67    17318.92    607.70 o
  -2   5  23    35169.50    33321.89    853.50 o
  -1   5  23      933.99      149.51    355.42 o
   0   0  24     9593.63     7418.66    901.05 o
   0   1  24    10316.48     9471.34    405.22 o
  -1   2  24      117.80      417.70    182.31 o
   0   2  24      257.51       72.82    172.10 o
  -2   3  24     2871.21     3422.74    319.26 o
  -1   3  24     2630.92     3187.51    269.03 o
   0   3  24      546.42      148.20    187.16 o
  -3   4  24     1751.80     1864.88    265.35 o
  -2   4  24      659.90     1251.29    253.11 o
  -1   4  24    11886.23    11951.91    535.15 o
   0   1  25    14742.16    14362.54    572.49 o
  -1   2  25     4775.36     4858.08    326.41 o
   0   2  25      186.83      286.78    189.30 o
 
